# Supplementary material for: Study of Cytotoxic and Photodynamic Activities of Dyads Composed of a Zinc Phthalocyanine Appended to an Organotin
Source: Pharmaceuticals (Basel). 2021 Apr 28;14(5):413. doi: 10.3390/ph14050413 (PMC8145453; doi:10.3390/ph14050413)
Supplement: Supplementary file 1 [file pharmaceuticals-14-00413-s001.zip]

Archive with 1 entries (1 files):
- pharmaceuticals-1193521-supplementary.pdf
